# Supplementary material for: Chemical Protein Crosslinking-Coupled Mass Spectrometry Reveals Interaction of LHCI with LHCII and LHCSR3 in Chlamydomonas reinhardtii
Source: Plants (Basel). 2024 Jun 13;13(12):1632. doi: 10.3390/plants13121632 (PMC11207971; doi:10.3390/plants13121632)
Supplement: Supplementary file 1 [file plants-13-01632-s001.zip]

Archive with 3 entries (3 files):
- Supplemental Figures.pdf
- Supplemental_Document_1.pdf
- Supplementary_Table_1.xlsx
