# Supplementary material for: Chemical Protein Crosslinking-Coupled Mass Spectrometry Reveals Interaction of LHCI with LHCII and LHCSR3 in Chlamydomonas reinhardtii
Source: Plants (Basel). 2024 Jun 13;13(12):1632. doi: 10.3390/plants13121632 (PMC11207971; doi:10.3390/plants13121632)
Supplement: Supplementary file 1 [file plants-13-01632-s001.zip › Supplementary_Table_1.xlsx]

## Sheet: merged
Protein 1					Protein 2					Search Engines
Uniprot ID	Phytozome ID	Name	Position	Peptide Sequence	Uniprot ID	Phytozome ID	Name	Position	Peptide Sequence
A0A2K3DBG0	Cre10.g454734	LHCA3-LIKE (PIC-LHCA3)	S317	FMSLELLK	Q39615	Cre05.g238332	PSAD	K50	AAEKPAWTVPTLNPDTPSPIFGGSTGGLLR	XiSearch
A0A2K3DMP5	Cre06.g261000	PSBR	K38	TDITKVGLNSIEDPVVK	Q08363	CreCp.g802307	PSBF	K5	KSAEVLVYPIFTVR	MQ;XiSearch
A0A2K3E2Y8	Cre02.g110750	LHCB7	K252	VGASKLNSDLTLNWGGIEGFR	P12356	Cre09.g412100	PSAF	K92	LKQYEADSAPAVALK	MQ
A8HPM2,A8HPM5	Cre01.g016600, Cre01.g016750	PSBS1, PSBS2	K38	LASKTEVERFK	Q75VY8	Cre10.g425900	LHCA5	A2	ac-AALMQK	MQ
A8IKC8	Cre12.g508750	LHCA2	K130	RYEIYKK	P13352	Cre07.g330250	PSAH	K68	YPDNQAKFFTQATDIISR	XiSearch;MSS;MQ
A8IKC8	Cre12.g508750	LHCA2	K130	YEIYKK	P13352	Cre07.g330250	PSAH	K68	YPDNQAKFFTQATDIISR	XiSearch;MSS;MQ
A8IKC8	Cre12.g508750	LHCA2	K131	KTGETGFLSFAPFDPMGMK	P13352	Cre07.g330250	PSAH	K68	YPDNQAKFFTQATDIISR	MQ;XiSearch
A8IKC8	Cre12.g508750	LHCA2	K149	TGETGFLSFAPFDPMGMKSEEMK	Q84Y02	Cre16.g687900	LHCA7	S144	NPGSQADGSFLGFTEEFK	XiSearch
A8IKC8	Cre12.g508750	LHCA2	K231	TLNPGKESVPYFPWNEPWNK	P09144	CreCp.g802312	PSAB	K8	LFPKFSQGLAQDPTTR	MQ
A8IKC8	Cre12.g508750	LHCA2	K245	ESVPYFPWNEPWNKV	P09144	CreCp.g802312	PSAB	K8	LFPKFSQGLAQDPTTR	Merox;XiSearch;MSS;MQ
A8IKC8	Cre12.g508750	LHCA2	T135	KTGETGFLSFAPFDPMGMK	P13352	Cre07.g330250	PSAH	K68	YPDNQAKFFTQATDIISR	XiSearch
A8IKC8	Cre12.g508750	LHCA2	T226	TLNPGKESVPYFPWNEPWNKV	P09144	CreCp.g802312	PSAB	T18	LFPKFSQGLAQDPTTR	MSS
A8J264,A8J270,A8J287,Q8S3T9	Cre06.g283950, Cre06.g284250, Cre06.g285250, Cre06.g284200	LHCBM4, LHCBM8, LHCBM6, LHCBM9	K26	TAAKAAAPK	Q93VE0	Cre01.g066917	LHCBM1	K29	TVKPASK	MQ;MSS;XiSearch
A8J264,A8J270,A8J287,Q8S3T9	Cre06.g283950, Cre06.g284250, Cre06.g285250, Cre06.g284200	LHCBM4, LHCBM8, LHCBM6, LHCBM9	K31	AAAPKSSGVEFYGPNR	Q05093	Cre06.g283050	LHCA1	K174	SGELKLK	MQ;XiSearch
A8J264,A8J270,A8J287,Q8S3T9	Cre06.g283950, Cre06.g284250, Cre06.g285250, Cre06.g284200	LHCBM4, LHCBM8, LHCBM6, LHCBM9	K31	AAAPKSSGVEFYGPNR	Q37304	CreCp.g802317	ATPH	K48	QPEAEGKIR	MQ;XiSearch
A8J264,A8J270,A8J287,Q8S3T9	Cre06.g283950, Cre06.g284250, Cre06.g285250, Cre06.g284200	LHCBM4, LHCBM8, LHCBM6, LHCBM9	K31	AAAPKSSGVEFYGPNR	Q93VE0	Cre01.g066917	LHCBM1	K29	TVKPASK	MQ;XiSearch
A8J287	Cre06.g285250	LHCBM6	K25	TAAKAAAPK	Q05093	Cre06.g283050	LHCA1	K170	SGELKLK	MSS
A8J6D1	Cre17.g720250	LHCB4	K30	KVATSTGTR	Q93VE0	Cre01.g066917	LHCBM1	K29	TVKPASK	MQ
A8J6D1	Cre17.g720250	LHCB4	K80	GFDPLGLSKPSEFVVIGVDENDQNAAK	P06007	CreCp.g802329	PSBD	K11	ac-TIAIGTYQEKR	MQ
A8J785	Cre11.g481450	ATPF2	K115	LGSVKDNTGDVDKLVLEAETILK	Q8HTL5	CreCp.g802318	ATPF	K73	AIEAEQKLTAAR	MSS;MQ;XiSearch
A8J785	Cre11.g481450	ATPF2	K123	DNTGDVDKLVLEAETILK	P12852	Cre08.g372450	PSBQ	K151	EKEAKK	MQ
A8J785	Cre11.g481450	ATPF2	K123	DNTGDVDKLVLEAETILK	Q8HTL5	CreCp.g802318	ATPF	K85	TQLETAKK	MQ;XiSearch
A8J785	Cre11.g481450	ATPF2	K123	DNTGDVDKLVLEAETILK	Q8HTL5	CreCp.g802318	ATPF	K85	TQLETAKKK	MQ;XiSearch
A8J785	Cre11.g481450	ATPF2	K133	DNTGDVDKLVLEAETILKSAR	P26526	CreCp.g802314	ATPA	K502	QAINEYLEEFKSQAK	MQ;XiSearch
A8J785	Cre11.g481450	ATPF2	K133	DNTGDVDKLVLEAETILKSAR	P26526	CreCp.g802314	ATPA	K506	SQAKAA	MQ
A8J785	Cre11.g481450	ATPF2	K150	SDVSAMINTKKAAKQSELDK	P11471	Cre12.g550850	PSBP	K229	WFKGAK	MQ
A8J785	Cre11.g481450	ATPF2	K200	ISAEVLKRVLPEGVRV	Q42687	Cre11.g467569	ATPD	K5	ac-LAAKSIAGPR	MQ
O63075	CreCp.g802327	ATPI	S53	STPDGFQNFTELVTEFIR	A8J785	Cre11.g481450	ATPF2	K110	SKLGSVK	XiSearch
P06007	CreCp.g802329	PSBD	K11	ac-TIAIGTYQEKR	P37255	CreCp.g802297	PSBB	K497	KLGDTSSLR	MQ
P06007	CreCp.g802329	PSBD	K11	ac-TIAIGTYQEKR	Q93VE0	Cre01.g066917	LHCBM1	K29	TVKPASK	MQ
P06541	CreCp.g802323	ATPB	K27	IVQIIGPVLDIVFAKGQVPNIYNALTIR	Q42687	Cre11.g467569	ATPD	K35	KNEVSESYAK	XiSearch
P06541	CreCp.g802323	ATPB	K389	YKELQDIIAILGLDELSEEDRLIVAR	P12113	Cre06.g259900	ATPC	K48	IASVKNTQK	MQ
P06541	CreCp.g802323	ATPB	S2	SDSIETK	Q8HTL5	CreCp.g802318	ATPF	K154	ERLNKGLDSTYHVVVNNFYVSR	XiSearch
P06541	CreCp.g802323	ATPB	T72	AVSMNPTEGLMRGMEVVDTGK	Q8HTL5	CreCp.g802318	ATPF	T124	QETLAFYQQK	XiSearch
P07753	CreCp.g802321	PSBA	T2	ac-TAILERR	P11471	Cre12.g550850	PSBP	K229	WFKGAK	MQ
P07891	CreCp.g802287	ATPE	K106	DAFETAKANLEK	Q37304	CreCp.g802317	ATPH	K48	QPEAEGKIR	MSS;MQ;XiSearch
P07891	CreCp.g802287	ATPE	K118	EKVEANFAYK	Q37304	CreCp.g802317	ATPH	K48	QPEAEGKIR	MSS;MQ;XiSearch
P07891	CreCp.g802287	ATPE	K118	EKVEANFAYKR	Q37304	CreCp.g802317	ATPH	K48	QPEAEGKIR	MQ;XiSearch
P08197	Cre16.g651050	PETJ	K87	NSVMPEKTLDK	Q05093	Cre06.g283050	LHCA1	K174	SGELKLK	MQ
P09144	CreCp.g802312	PSAB	K405	DYDPEQNKGNVLAR	Q39615	Cre05.g238332	PSAD	K183	IGQNVNPIKVK	MSS;Merox;MQ;XiSearch
P09144	CreCp.g802312	PSAB	K405	DYDPEQNKGNVLARMLDHK	Q9ZSJ4	Cre03.g156900	LHCBM5	K22	GGAPKK	MQ
P09144	CreCp.g802312	PSAB	K697	DKPVALSIVQAR	P26526	CreCp.g802314	ATPA	K377	VGSAAQPKAMKQVAGK	XiSearch
P09144	CreCp.g802312	PSAB	K8	LFPKFSQGLAQDPTTR	A8IKC8	Cre12.g508750	LHCA2	K231	TLNPGKESVPYFPWNEPWNKV	MSS;MQ;XiSearch
P09144	CreCp.g802312	PSAB	S557	DFGYSFPCDGPGR	P12352	Cre10.g420350	PSAE	Y51	PESYWFNQVGK	XiSearch
P10898	CreCp.g802331	PSBC	K327	LGANVASAQGPTGLGKYLMR	P12853	Cre09.g396213	PSBO	K206	GSSFLDPKGR	MSS;MQ;XiSearch
P10898	CreCp.g802331	PSBC	K327	LGANVASAQGPTGLGKYLMR	P12853	Cre09.g396213	PSBO	K231	ADAEELLKENVKITK	MQ
P10898	CreCp.g802331	PSBC	K445	AAAAGFEKGIDR	P12356	Cre09.g412100	PSAF	K82	LEKKELK	XiSearch
P10898	CreCp.g802331	PSBC	S318	LGANVASAQGPTGLGKYLMR	P12853	Cre09.g396213	PSBO	K231	ADAEELLKENVKITK	MSS
P10898	CreCp.g802331	PSBC	S318	LGANVASAQGPTGLGKYLMR	P12853	Cre09.g396213	PSBO	S200	GSSFLDPKGR	MSS
P10898	CreCp.g802331	PSBC	S318	LGANVASAQGPTGLGKYLMR	P12853	Cre09.g396213	PSBO	T237	ADAEELLKENVKITK	MSS
P10898	CreCp.g802331	PSBC	T334	SPTGEIIFGGETMR	Q08362	CreCp.g802309	PETG	T36	GDLATY	XiSearch
P12113	Cre06.g259900	ATPC	K165	KQYNIVK	P26526	CreCp.g802314	ATPA	K506	SQAKAA	MQ
P12113	Cre06.g259900	ATPC	K48	IASVKNTQK	P12356	Cre09.g412100	PSAF	M1	MALTMR	MQ
P12113	Cre06.g259900	ATPC	S46	IASVKNTQK	P12113	Cre06.g259900	ATPC	S46	DRIASVK	MSS
P12113	Cre06.g259900	ATPC	T142	ELTAMGVK	P12356	Cre09.g412100	PSAF	K92	RLKQYEADSAPAVALK	XiSearch
P12154	CreCp.g802282	PSAA	K14	VKIAVDR	Q75VY9	Cre11.g467573	LHCA3	K42	SKDQLYVGASQSSLAYLDGSLPGDFGFDPLGLLDPVNSGGFIEPK	XiSearch
P12154	CreCp.g802282	PSAA	K31	WAKPGHFSR	P12356	Cre09.g412100	PSAF	K179	GEAKPTDK	MSS;Merox;MQ;XiSearch
P12154	CreCp.g802282	PSAA	K706	GYWQELIESIVWAHNKLK	P12356	Cre09.g412100	PSAF	K218	GTLLEKEENITVSPR	MQ;XiSearch
P12154	CreCp.g802282	PSAA	K708	LKVAPAIQPR	Q75VY7	Cre06.g272650	LHCA8	K61	QSWLPGSQIPAHLDTPAAQALAGNFGFDPLGLGKDPVALR	XiSearch
P12154	CreCp.g802282	PSAA	S25	NPVETSFEK	Q05093	Cre06.g283050	LHCA1	K165	GDAGGVVYPGGAFDPLGFAKDSSK	XiSearch
P12154	CreCp.g802282	PSAA	S25	NPVETSFEK	Q05093	Cre06.g283050	LHCA1	K66	AGNWLPGSDAPAWLPDDLPGNYGFDPLSLGKEPASLKR	XiSearch
P12154	CreCp.g802282	PSAA	T24	NPVETSFEK	Q05093	Cre06.g283050	LHCA1	K165	GDAGGVVYPGGAFDPLGFAKDSSK	XiSearch
P12154	CreCp.g802282	PSAA	T24	NPVETSFEK	Q05093	Cre06.g283050	LHCA1	K66	AGNWLPGSDAPAWLPDDLPGNYGFDPLSLGKEPASLK	XiSearch
P12352	Cre10.g420350	PSAE	K97	FENQNYAGVTTNNYALDEVVAAK	P12154	CreCp.g802282	PSAA	K708	LKVAPAIQPR	XiSearch;Merox
P12352	Cre10.g420350	PSAE	K97	FENQNYAGVTTNNYALDEVVAAK	P12356	Cre09.g412100	PSAF	K175	QYLIAVKGEAKPTDK	XiSearch
P12352	Cre10.g420350	PSAE	K97	FENQNYAGVTTNNYALDEVVAAK	P12356	Cre09.g412100	PSAF	K175	QYLIAVKGEAKPTDKEIIIDVPLATK	XiSearch
P12352	Cre10.g420350	PSAE	K97	FENQNYAGVTTNNYALDEVVAAK	P12356	Cre09.g412100	PSAF	K218	GTLLEKEENITVSPR	Merox;XiSearch
P12352	Cre10.g420350	PSAE	Y51	ILRPESYWFNQVGK	Q42687	Cre11.g467569	ATPD	T28	RTVVVMAR	MSS
P12356	Cre09.g412100	PSAF	K120	FANYAKAGLLCGNDGLPHLIADPGLALK	P09144	CreCp.g802312	PSAB	K546	GALDARGSKLMPDK	MQ
P12356	Cre09.g412100	PSAF	K179	GEAKPTDKEIIIDVPLATK	P12154	CreCp.g802282	PSAA	K31	WAKPGHFSR	XiSearch;MSS;Merox;MQ
P12356	Cre09.g412100	PSAF	K179	GEAKPTDKEIIIDVPLATK	P12154	CreCp.g802282	PSAA	S36	WAKPGHFSR	MSS
P12356	Cre09.g412100	PSAF	K179	GEAKPTDKEIIIDVPLATK	Q84Y02	Cre16.g687900	LHCA7	S176	FFDPMGLSR	MSS
P12356	Cre09.g412100	PSAF	K183	GEAKPTDKEIIIDVPLATK	P12154	CreCp.g802282	PSAA	K31	WAKPGHFSR	XiSearch;MQ
P12356	Cre09.g412100	PSAF	K194	GEAKPTDKEIIIDVPLATKLAWQGAGWPLAAVQELQR	Q75VY7	Cre06.g272650	LHCA8	K61	QSWLPGSQIPAHLDTPAAQALAGNFGFDPLGLGKDPVALR	XiSearch
P12356	Cre09.g412100	PSAF	K194	EIIIDVPLATKLAWQGAGWPLAAVQELQR	Q84Y02	Cre16.g687900	LHCA7	K140	WYDFKNPGSQADGSFLGFTEEFK	XiSearch
P12356	Cre09.g412100	PSAF	K218	GTLLEKEENITVSPR	P12154	CreCp.g802282	PSAA	K708	LKVAPAIQPR	XiSearch;MSS;Merox;MQ
P12356	Cre09.g412100	PSAF	K89	TLEKRLK	P23230	CreCp.g802264	PETD	M1	MSVTKK	MQ
P12356	Cre09.g412100	PSAF	K92	TLEKRLKQYEADSAPAVALK	P07891	CreCp.g802287	ATPE	K106	DAFETAKANLEK	MQ
P12356	Cre09.g412100	PSAF	K92	LKQYEADSAPAVALKATMER	P26526	CreCp.g802314	ATPA	K471	SYLANSYPKYGEILR	MQ
P12356	Cre09.g412100	PSAF	K92	LKQYEADSAPAVALK	P53991	Cre11.g476750	PETH	K122	INSKGK	MQ
P12356	Cre09.g412100	PSAF	K92	RLKQYEADSAPAVALK	Q05093	Cre06.g283050	LHCA1	K176	SGELKLKEIK	MQ
P12356	Cre09.g412100	PSAF	K92	LKQYEADSAPAVALK	Q42687	Cre11.g467569	ATPD	K161	LEQEQQFLIAKK	MQ
P12356	Cre09.g412100	PSAF	K92	LKQYEADSAPAVALK	Q75VY8	Cre10.g425900	LHCA5	A2	AALMQK	MQ
P12356	Cre09.g412100	PSAF	K92	RLKQYEADSAPAVALK	Q84Y02	Cre16.g687900	LHCA7	K187	YQEYKQK	MQ
P12356	Cre09.g412100	PSAF	T181	GEAKPTDKEIIIDVPLATK	P23577	CreCp.g802263	PETA	Y177	YPIYFGGNR	MSS
P12852	Cre08.g372450	PSBQ	T187	KLEITK	Q93WE0,Q9AXF6	Cre12.g548400, Cre12.g548950	LHCBM2, LHCBM7-LIKE	T189	ANGGPLGEGLDPLHPGGAFDPLGLADDPDTFAELK	XiSearch
P12853	Cre09.g396213	PSBO	K206	GSSFLDPKGR	P37255	CreCp.g802297	PSBB	K423	KAQLGEIFEFDR	XiSearch;MSS;MQ
P12853	Cre09.g396213	PSBO	K231	ADAEELLKENVK	P06007	CreCp.g802329	PSBD	T2	ac-TIAIGTYQEK	MQ
P12853	Cre09.g396213	PSBO	K231	ADAEELLKENVK	P37255	CreCp.g802297	PSBB	K423	KAQLGEIFEFDR	XiSearch
P12853	Cre09.g396213	PSBO	K235	ADAEELLKENVKITK	P06007	CreCp.g802329	PSBD	T2	ac-TIAIGTYQEK	MQ
P12853	Cre09.g396213	PSBO	K235	ADAEELLKENVKITK	P10898	CreCp.g802331	PSBC	K327	LGANVASAQGPTGLGKYLMR	MQ;XiSearch
P12853	Cre09.g396213	PSBO	K238	ITKALK	Q39615	Cre05.g238332	PSAD	T54	PAWTVPTLNPDTPSPIFGGSTGGLLR	XiSearch
P12853	Cre09.g396213	PSBO	T73	GSGIANTCPVLESGTTNLK	A8HPM5,A8HPM2	Cre01.g016750, Cre01.g016600	PSBS2, PSBS1	M1	MAMTLSTKAFAQR	XiSearch
P13352	Cre07.g330250	PSAH	K68	RYPDNQAKFFTQATDIISR	A8IKC8	Cre12.g508750	LHCA2	K130	YEIYKK	MQ
P13352	Cre07.g330250	PSAH	K68	YPDNQAKFFTQATDIISR	Q84Y02	Cre16.g687900	LHCA7	K187	YQEYKQK	XiSearch
P13352	Cre07.g330250	PSAH	M1	ac-MALVARPVLSARVAASRPR	P26526	CreCp.g802314	ATPA	K377	VGSAAQPKAMKQVAGKLK	MQ
P13352	Cre07.g330250	PSAH	Y62	YPDNQAKFFTQATDIISR	A8IKC8	Cre12.g508750	LHCA2	K130	RYEIYKK	MSS
P13352	Cre07.g330250	PSAH	Y62	YPDNQAKFFTQATDIISR	A8IKC8	Cre12.g508750	LHCA2	K130	YEIYKK	MSS
P13352	Cre07.g330250	PSAH	Y62	YPDNQAKFFTQATDIISR	A8IKC8	Cre12.g508750	LHCA2	Y126	YEIYKK	MSS
P14224	Cre12.g560950	PSAG	K70	EANFDSTVGPKTTGATYFDDLQK	Q05093	Cre06.g283050	LHCA1	K72	EPASLKR	MQ
P14225	Cre17.g724300	PSAK	K58	FGLAPTVKK	Q75VY9	Cre11.g467573	LHCA3	K33	AEEKSIAK	MQ
P14225	Cre17.g724300	PSAK	K58	FGLAPTVKK	Q75VY9	Cre11.g467573	LHCA3	K37	SIAKVDR	MSS;MQ;XiSearch
P14225	Cre17.g724300	PSAK	K58	FGLAPTVKK	Q93VE0	Cre01.g066917	LHCBM1	K29	TVKPASK	MSS;XiSearch
P14225	Cre17.g724300	PSAK	K66	NTTAGLKLVDSK	Q75VY9	Cre11.g467573	LHCA3	K37	SIAKVDR	MSS;MQ;XiSearch
P14225	Cre17.g724300	PSAK	K66	NTTAGLKLVDSK	Q75VZ0	Cre10.g452050	LHCA4	A2	ac-AFVLAK	MQ
P22666	CreCp.g802294	PSBH	K9	ac-ATGTSKAKPSK	P12356	Cre09.g412100	PSAF	K89	ELKTLEKR	MQ
P23230	CreCp.g802264	PETD	K15	KPDLSDPVLKAK	Q9LLC6	Cre12.g558900	PETO	K172	SENGVTFPKVAAGGTK	XiSearch
P23230	CreCp.g802264	PETD	K17	KPDLSDPVLKAKLAK	Q39615	Cre05.g238332	PSAD	T54	PAWTVPTLNPDTPSPIFGGSTGGLLR	XiSearch
P23577	CreCp.g802263	PETA	K147	PGGIVKNVLVPK	O20030	CreCp.g802302	YCF4	Y157	TIYLRLK	Merox
P26526	CreCp.g802314	ATPA	K119	VVDGLARPVDGKGAVQTK	P06541	CreCp.g802323	ATPB	K307	ITSTKDGSITSIQAVYVPADDLTDPAPATTFAHLDATTVLSR	XiSearch
P26526	CreCp.g802314	ATPA	K125	GAVQTKDSR	A0A2K3DMP5	Cre06.g261000	PSBR	K56	QNLMGKSR	MQ
P26526	CreCp.g802314	ATPA	K125	GAVQTKDSR	Q42687	Cre11.g467569	ATPD	K212	VADQLTKEMTAK	XiSearch;MQ
P26526	CreCp.g802314	ATPA	K125	GAVQTKDSR	Q42687	Cre11.g467569	ATPD	K212	VADQLTKEMTAK	XiSearch;MQ
P26526	CreCp.g802314	ATPA	K125	GAVQTKDSR	Q42687	Cre11.g467569	ATPD	K217	EMTAKLS	MQ;XiSearch
P26526	CreCp.g802314	ATPA	K125	GAVQTKDSR	Q8HTL5	CreCp.g802318	ATPF	K134	AFKQAYLYVINK	XiSearch
P26526	CreCp.g802314	ATPA	K14	TPEELSNLIKDLIEQYTPEVK	A8J785	Cre11.g481450	ATPF2	K193	SLDAQVDKISAEVLK	MQ;XiSearch
P26526	CreCp.g802314	ATPA	K14	TPEELSNLIKDLIEQYTPEVK	A8J785	Cre11.g481450	ATPF2	K193	SLDAQVDKISAEVLKR	MQ;XiSearch
P26526	CreCp.g802314	ATPA	K14	TPEELSNLIKDLIEQYTPEVK	A8J785	Cre11.g481450	ATPF2	K200	ISAEVLKR	MQ;XiSearch
P26526	CreCp.g802314	ATPA	K14	TPEELSNLIKDLIEQYTPEVK	Q42687	Cre11.g467569	ATPD	K75	ENAKLSALIMNPVVESDK	MQ;XiSearch
P26526	CreCp.g802314	ATPA	K14	TPEELSNLIKDLIEQYTPEVK	Q42687	Cre11.g467569	ATPD	K96	AVLAKIAK	MSS;MQ;XiSearch
P26526	CreCp.g802314	ATPA	K214	ASSVAQVLNTLKER	A8J785	Cre11.g481450	ATPF2	K162	TYNEAKAK	MSS;MQ;XiSearch
P26526	CreCp.g802314	ATPA	K214	ASSVAQVLNTLKER	P06541	CreCp.g802323	ATPB	K307	ITSTKDGSITSIQAVYVPADDLTDPAPATTFAHLDATTVLSR	XiSearch
P26526	CreCp.g802314	ATPA	K214	ASSVAQVLNTLKER	P12852	Cre08.g372450	PSBQ	T122	SYWTEAR	XiSearch
P26526	CreCp.g802314	ATPA	K374	VGSAAQPKAMK	P09144	CreCp.g802312	PSAB	K551	LMPDKK	MQ
P26526	CreCp.g802314	ATPA	K382	QVAGKLK	A8J785	Cre11.g481450	ATPF2	T118	DNTGDVDKLVLEAETILK	XiSearch
P26526	CreCp.g802314	ATPA	K382	QVAGKLK	Q9LLC6	Cre12.g558900	PETO	T11	TPAATCAAR	XiSearch
P26526	CreCp.g802314	ATPA	K384	LKLELAQFAELEAFSQFASDLDQATQNQLAR	Q93WL4	Cre04.g232104	LHCBM3	S15	KALQVSAK	XiSearch
P26526	CreCp.g802314	ATPA	K422	EILKQPQSSPLSVEEQVASLYAGTNGYLDK	P53991	Cre11.g476750	PETH	K122	INSKGK	MQ
P26526	CreCp.g802314	ATPA	K422	LREILKQPQSSPLSVEEQVASLYAGTNGYLDKLEVSQVR	Q9FEK6	Cre16.g673650	LHCB5	K27	VVKPSK	XiSearch
P26526	CreCp.g802314	ATPA	K471	SYLANSYPKYGEILR	Q8HTL5	CreCp.g802318	ATPF	K87	KAQEIR	MQ;XiSearch
P26526	CreCp.g802314	ATPA	K471	SYLANSYPKYGEILR	Q8HTL5	CreCp.g802318	ATPF	K87	KAQEIREEGVLR	MQ
P26526	CreCp.g802314	ATPA	K506	QAINEYLEEFKSQAKAA	A8J785	Cre11.g481450	ATPF2	K133	DNTGDVDKLVLEAETILKSAR	XiSearch
P26526	CreCp.g802314	ATPA	K506	SQAKAA	Q8HTL5	CreCp.g802318	ATPF	K87	KAQEIREEGVLR	XiSearch
P26526	CreCp.g802314	ATPA	M1	MAMRTPEELSNLIK	Q05093	Cre06.g283050	LHCA1	K174	SGELKLK	MQ
P26526	CreCp.g802314	ATPA	T5	TPEELSNLIKDLIEQYTPEVK	A8J785	Cre11.g481450	ATPF2	S186	SLDAQVDKISAEVLKR	MSS
P26526	CreCp.g802314	ATPA	T92	CTGKIAEIPVGEAYLGR	P14225	Cre17.g724300	PSAK	K66	NTTAGLKLVDSK	MSS
P26526	CreCp.g802314	ATPA	T92	CTGKIAEIPVGEAYLGR	P14225	Cre17.g724300	PSAK	T61	NTTAGLKLVDSK	MSS
P26526	CreCp.g802314	ATPA	Y445	QPQSSPLSVEEQVASLYAGTNGYLDK	P12352	Cre10.g420350	PSAE	K33	KEVGPK	XiSearch
P32974	CreCp.g802308	PSBL	K8	ac-ARPNPNKQVVELNR	P22666	CreCp.g802294	PSBH	A2	ATGTSK	MQ
P32974	CreCp.g802308	PSBL	K8	ac-ARPNPNKQVVELNR	P37255	CreCp.g802297	PSBB	G2	GLPWYR	MQ
P32974	CreCp.g802308	PSBL	K8	ac-ARPNPNKQVVELNR	Q05093	Cre06.g283050	LHCA1	K174	SGELKLK	MQ
P32974	CreCp.g802308	PSBL	M1	ac-MARPNPNK	P12113	Cre06.g259900	ATPC	K165	KQYNIVK	MQ
P37255	CreCp.g802297	PSBB	K347	TGAMNSGDGIAVGWLGHASFKDQEGR	Q93WL4	Cre04.g232104	LHCBM3	K26	GTGKTAAK	XiSearch
P37255	CreCp.g802297	PSBB	K423	KAQLGEIFEFDR	P12853	Cre09.g396213	PSBO	S201	GSSFLDPKGR	MSS
P37255	CreCp.g802297	PSBB	S345	TGAMNSGDGIAVGWLGHASFK	P49728	Cre11.g467689	PETC	S33	AAAASSEVPDMNK	MSS
P49728	Cre11.g467689	PETC	K14	VAAPAKASAIR	Q39615	Cre05.g238332	PSAD	T54	PAWTVPTLNPDTPSPIFGGSTGGLLR	XiSearch
P49728	Cre11.g467689	PETC	K149	YGLNAVCTHLGCVVPWVAAENKFK	P23577	CreCp.g802263	PETA	K196	KSNNTIYNASAAGK	XiSearch
P49728	Cre11.g467689	PETC	K149	YGLNAVCTHLGCVVPWVAAENKFK	P23577	CreCp.g802263	PETA	S197	KSNNTIYNASAAGK	XiSearch
P49728	Cre11.g467689	PETC	K91	DALGNDIKAGEWLK	P23577	CreCp.g802263	PETA	K170	NKNVSYLK	MSS;MQ;XiSearch
P49728	Cre11.g467689	PETC	K91	DALGNDIKAGEWLK	P23577	CreCp.g802263	PETA	S173	NKNVSYLK	MSS;Merox
P49728	Cre11.g467689	PETC	K97	AGEWLKTHLAGDR	P49728	Cre11.g467689	PETC	T98	AGEWLKTHLAGDR	MSS
P49728	Cre11.g467689	PETC	S33	SRVMPVVRAAAASSEVPDMNK	P12356	Cre09.g412100	PSAF	K85	LEKKELKTLEK	Merox
P53991	Cre11.g476750	PETH	A2	ASLRKPSNHADR	A8IKC8	Cre12.g508750	LHCA2	K6	MAMLLKSR	MQ
P93663	Cre08.g367400	LHCSR3.2	K196	VMQTKELNNGR	Q75VY8	Cre10.g425900	LHCA5	K185	ELQTKEIK	MQ;XiSearch
P93663	Cre08.g367400	LHCSR3.2	K196	VMQTKELNNGR	Q75VY9	Cre11.g467573	LHCA3	K214	ELKLKEIK	MQ
P93663	Cre08.g367400	LHCSR3.2	K196	VMQTKELNNGR	Q75VY9	Cre11.g467573	LHCA3	K216	ELKLKEIK	MQ
Q05093	Cre06.g283050	LHCA1	K165	DSSKSGELK	Q93VE0	Cre01.g066917	LHCBM1	K29	TVKPASK	MSS
Q05093	Cre06.g283050	LHCA1	K165	GDAGGVVYPGGAFDPLGFAKDSSK	Q93VE0	Cre01.g066917	LHCBM1	K29	TVKPASK	MQ
Q05093	Cre06.g283050	LHCA1	K169	GDAGGVVYPGGAFDPLGFAKDSSKSGELK	A8IKC8	Cre12.g508750	LHCA2	M1	MAMLLK	MQ
Q05093	Cre06.g283050	LHCA1	K169	DSSKSGELK	A8J264,A8J270,A8J287,Q8S3T9	Cre06.g283950, Cre06.g284250, Cre06.g285250, Cre06.g284200	LHCBM4, LHCBM8, LHCBM6, LHCBM9	K25	TAAKAAAPK	MQ
Q05093	Cre06.g283050	LHCA1	K169	DSSKSGELK	Q93VE0	Cre01.g066917	LHCBM1	K29	TVKPASK	MQ
Q05093	Cre06.g283050	LHCA1	K174	SGELKLK	O19930	CreCp.g802328	PSBJ	S2	SNTGTTGR	MQ;XiSearch
Q05093	Cre06.g283050	LHCA1	K174	SGELKLK	Q8S3T9,A8J270,A8J287,A8J264	Cre06.g285250, Cre06.g284200, Cre06.g283950, Cre06.g284250	LHCBM9, LHCBM8, LHCBM6, LHCBM4	K25	TAAKAAAPK	XiSearch;Merox;MQ
Q05093	Cre06.g283050	LHCA1	K174	SGELKLK	Q93VE0	Cre01.g066917	LHCBM1	K29	TVKPASK	MSS;MQ;XiSearch
Q05093	Cre06.g283050	LHCA1	K174	SGELKLK	Q93WL4	Cre04.g232104	LHCBM3	K26	KGTGKTAAK	XiSearch
Q05093	Cre06.g283050	LHCA1	K174	SGELKLK	Q93WL4	Cre04.g232104	LHCBM3	K30	TAAKQAPASSGIEFYGPNR	XiSearch;MQ
Q05093	Cre06.g283050	LHCA1	K174	SGELKLK	Q9FEK6	Cre16.g673650	LHCB5	T10	KTGASAPAK	XiSearch
Q05093	Cre06.g283050	LHCA1	K176	SGELKLKEIK	Q42687	Cre11.g467569	ATPD	K5	ac-LAAKSIAGPR	MQ
Q05093	Cre06.g283050	LHCA1	K179	SGELKLKEIKNGR	Q8S567	Cre07.g344950	LHCA9	K5	ac-IAAKSQVALGR	MQ
Q05093	Cre06.g283050	LHCA1	K72	EPASLKR	Q8S3T9,A8J270,A8J287,A8J264	Cre06.g285250, Cre06.g284200, Cre06.g283950, Cre06.g284250	LHCBM9, LHCBM8, LHCBM6, LHCBM4	K25	TAAKAAAPK	XiSearch
Q05093	Cre06.g283050	LHCA1	S224	GPIAALGEHLANPWGANFATNGISVPFF	P12852	Cre08.g372450	PSBQ	K98	DLDLPQNVREGFTQARASLDETKK	XiSearch
Q05093,Q75VZ0,A8IKC8,Q75VY9	Cre06.g283050, Cre10.g452050, Cre12.g508750, Cre11.g467573	LHCA1, LHCA4, LHCA2, LHCA3	K176	LKELKNGR	Q42687	Cre11.g467569	ATPD	K89	LSALIMNPVVESDKK	XiSearch
Q05093,Q75VZ0,A8IKC8,Q75VY9	Cre06.g283050, Cre10.g452050, Cre12.g508750, Cre11.g467573	LHCA1, LHCA4, LHCA1-LIKE, LHCA2, LHCA3	K179	LKELKNGR	Q42687	Cre11.g467569	ATPD	K89	LSALIMNPVVESDKK	XiSearch;MQ
Q08363	CreCp.g802307	PSBF	K5	KSAEVLVYPIFTVR	Q93VE0	Cre01.g066917	LHCBM1	K29	TVKPASK	MQ;XiSearch
Q37304	CreCp.g802317	ATPH	K48	QPEAEGKIR	P07891	CreCp.g802287	ATPE	K136	YQVVKVLK	XiSearch;MSS;MQ
Q37304	CreCp.g802317	ATPH	K48	QPEAEGKIR	Q8S3T9,A8J270,A8J287,A8J264	Cre06.g285250, Cre06.g284200, Cre06.g283950, Cre06.g284250	LHCBM9, LHCBM8, LHCBM6, LHCBM4	K25	TAAKAAAPK	XiSearch;MSS;XiSearch;MQ
Q37304	CreCp.g802317	ATPH	K48	QPEAEGKIR	Q93VE0	Cre01.g066917	LHCBM1	K29	TVKPASK	MSS;XiSearch;MQ
Q37304	CreCp.g802317	ATPH	K48	QPEAEGKIR	Q93WL4	Cre04.g232104	LHCBM3	K26	GTGKTAAK	MSS;MQ;XiSearch
Q37304	CreCp.g802317	ATPH	K48	QPEAEGKIR	Q93WL4	Cre04.g232104	LHCBM3	K30	TAAKQAPASSGIEFYGPNR	XiSearch;MSS;MQ;XiSearch
Q39615	Cre05.g238332	PSAD	K117	QGPNLLKFGKK	P13352	Cre07.g330250	PSAH	Y32	YGENSR	MSS
Q39615	Cre05.g238332	PSAD	K118	FGKKEQCLALTTQLR	Q84Y02	Cre16.g687900	LHCA7	A2	ac-ALSMIAQR	MQ
Q39615	Cre05.g238332	PSAD	K50	AAEKPAWTVPTLNPDTPSPIFGGSTGGLLR	A8J6D1	Cre17.g720250	LHCB4	K240	TAEIKHAR	MQ
Q39615	Cre05.g238332	PSAD	T54	PAWTVPTLNPDTPSPIFGGSTGGLLR	Q8S3T8	Cre04.g232104	LHCBM7	S15	ALQVSARPPAR	XiSearch
Q42496	Cre12.g546150	PETM	K98	VESLVEEGKI	P23230	CreCp.g802264	PETD	K6	KPDLSDPVLK	MQ
Q42687	Cre11.g467569	ATPD	K150	SAVKLEQEQQFLIAK	P06541	CreCp.g802323	ATPB	S2	SDSIETK	XiSearch;MQ
Q42687	Cre11.g467569	ATPD	K212	VADQLTKEMTAK	P26526	CreCp.g802314	ATPA	T124	GAVQTKDSR	MSS
Q42687	Cre11.g467569	ATPD	T211	VADQLTKEMTAK	P26526	CreCp.g802314	ATPA	K125	GAVQTKDSR	MSS
Q42687	Cre11.g467569	ATPD	T215	VADQLTKEMTAK	P26526	CreCp.g802314	ATPA	K125	GAVQTKDSR	MSS
Q42687	Cre11.g467569	ATPD	T215	VADQLTKEMTAK	P26526	CreCp.g802314	ATPA	T124	GAVQTKDSR	MSS
Q75VY6	Cre06.g278213	LHCA6	K134	KPGSVDQDPIFSQYK	Q75VZ0	Cre10.g452050	LHCA4	K48	SKSGGAK	MQ
Q75VY6	Cre06.g278213	LHCA6	K134	KPGSVDQDPIFSQYK	Q75VZ0	Cre10.g452050	LHCA4	K53	SGGAKR	MQ
Q75VY6	Cre06.g278213	LHCA6	S28	ASSRPLWLPGSTPPAHLK	Q75VY8	Cre10.g425900	LHCA5	K156	GNKVPNPEMGYPGGIFDPFGFSK	XiSearch;Merox
Q75VY7	Cre06.g272650	LHCA8	K184	EADKWADWK	Q75VZ0	Cre10.g452050	LHCA4	K94	LKWYAQAELMNAR	XiSearch;MSS;Merox;MQ
Q75VY7	Cre06.g272650	LHCA8	K191	LKEVKNGRLAMLAFLGFVAQK	P12356	Cre09.g412100	PSAF	S98	QYEADSAPAVALK	MSS
Q75VY7	Cre06.g272650	LHCA8	K191	LKEVKNGRLAMLAFLGFVAQK	P12356	Cre09.g412100	PSAF	Y94	QYEADSAPAVALK	MSS
Q75VY7	Cre06.g272650	LHCA8	K194	LKEVKNGRLAMLAFLGFVAQK	P12356	Cre09.g412100	PSAF	Y94	QYEADSAPAVALK	MSS
Q75VY8	Cre10.g425900	LHCA5	K156	GNKVPNPEMGYPGGIFDPFGFSK	Q75VY6	Cre06.g278213	LHCA6	S27	ASSRPLWLPGSTPPAHLK	XiSearch
Q75VY8	Cre10.g425900	LHCA5	K176	VPNPEMGYPGGIFDPFGFSKGNLK	P12113	Cre06.g259900	ATPC	K48	IASVKNTQK	MQ
Q75VY8	Cre10.g425900	LHCA5	K176	GNKVPNPEMGYPGGIFDPFGFSKGNLK	Q75VY9	Cre11.g467573	LHCA3	K214	ELKLKEIK	MQ
Q75VY8	Cre10.g425900	LHCA5	K176	VPNPEMGYPGGIFDPFGFSKGNLK	Q75VY9	Cre11.g467573	LHCA3	K214	ELKLKEIK	MQ
Q75VY8	Cre10.g425900	LHCA5	K176	GNKVPNPEMGYPGGIFDPFGFSKGNLK	Q75VY9	Cre11.g467573	LHCA3	K216	ELKLKEIK	MQ
Q75VY9	Cre11.g467573	LHCA3	K216	ELKLKEIK	Q75VY8	Cre10.g425900	LHCA5	K176	VPNPEMGYPGGIFDPFGFSKGNLK	MQ;XiSearch
Q75VY9	Cre11.g467573	LHCA3	K37	SIAKVDR	P49728	Cre11.g467689	PETC	S107	SLSQGLK	MSS
Q75VY9	Cre11.g467573	LHCA3	K42	SKDQLYVGASQSSLAYLDGSLPGDFGFDPLGLLDPVNSGGFIEPK	P14225	Cre17.g724300	PSAK	K58	FGLAPTVKK	XiSearch
Q75VY9	Cre11.g467573	LHCA3	T238	LAMLAMLGYGAQAVMTGK	Q93VE0	Cre01.g066917	LHCBM1	S235	GPLQNLSDHLANPGTNNAFAYATK	XiSearch
Q75VZ0	Cre10.g452050	LHCA4	K27	RSSVAVKASAVPENVK	P12853	Cre09.g396213	PSBO	M1	ac-MALRAAQSAK	MQ
Q75VZ0	Cre10.g452050	LHCA4	K27	PVSRRSSVAVKASAVPENVK	Q9SPI9	Cre11.g801318	PSBW	K40	SEVAKK	MQ
Q75VZ0	Cre10.g452050	LHCA4	S23	RSSVAVK	P37255	CreCp.g802297	PSBB	K347	TGAMNSGDGIAVGWLGHASFKDQEGR	XiSearch
Q84Y02	Cre16.g687900	LHCA7	K158	NPGSQADGSFLGFTEEFKGLENGYPGGR	Q75VZ0	Cre10.g452050	LHCA4	K48	SKSGGAK	MQ
Q84Y02	Cre16.g687900	LHCA7	K182	GDAAKYQEYK	Q75VY8	Cre10.g425900	LHCA5	K141	WQDYKNFGSVNEDPIFK	XiSearch
Q8HTL5	CreCp.g802318	ATPF	K121	LQEFKQETLAFYQQK	Q75VY8	Cre10.g425900	LHCA5	M1	MAALMQK	MQ
Q8HTL5	CreCp.g802318	ATPF	K134	AFKQAYLYVINK	Q42687	Cre11.g467569	ATPD	K212	VADQLTKEMTAK	MQ;XiSearch;MSS
Q8HTL5	CreCp.g802318	ATPF	K134	AFKQAYLYVINK	Q42687	Cre11.g467569	ATPD	K217	EMTAKLS	MQ;XiSearch
Q8HTL5	CreCp.g802318	ATPF	K154	LNKGLDSTYHVVVNNFYVSR	A8J785	Cre11.g481450	ATPF2	K193	SLDAQVDKISAEVLK	XiSearch;MSS;MQ
Q8HTL5	CreCp.g802318	ATPF	K154	LNKGLDSTYHVVVNNFYVSR	A8J785	Cre11.g481450	ATPF2	K193	SLDAQVDKISAEVLKR	XiSearch;MQ
Q8HTL5	CreCp.g802318	ATPF	K154	LNKGLDSTYHVVVNNFYVSR	P06541	CreCp.g802323	ATPB	S2	SDSIETK	XiSearch;MQ
Q8HTL5	CreCp.g802318	ATPF	S158	LNKGLDSTYHVVVNNFYVSR	A8J785	Cre11.g481450	ATPF2	K193	SLDAQVDKISAEVLK	MSS
Q8S3T8	Cre04.g232104	LHCBM7	Y69	FPGDYGWDTAGLSADPETFKR	Q84Y02	Cre16.g687900	LHCA7	T154	NPGSQADGSFLGFTEEFK	XiSearch
Q8S567	Cre07.g344950	LHCA9	K64	LKWYAEAEK	A8IKC8	Cre12.g508750	LHCA2	K231	TLNPGKESVPYFPWNEPWNKV	XiSearch
Q93VE0	Cre01.g066917	LHCBM1	K202	LYPGGSFDPLGLADDPDTFAELKVK	Q9ZSJ4	Cre03.g156900	LHCBM5	K17	KGGAPK	MQ
Q93VE0	Cre01.g066917	LHCBM1	K29	TVKPASK	P07753	CreCp.g802321	PSBA	T2	TAILER	MQ;XiSearch
Q93VE0	Cre01.g066917	LHCBM1	K29	TVKPASK	Q93WD2	Cre17.g720250	LHCB4	K30	KVATSTGTR	XiSearch
Q93VE0	Cre01.g066917	LHCBM1	K29	TVKPASK	Q9FEK6	Cre16.g673650	LHCB5	K18	KGTASTK	MSS;MQ
Q93VE0	Cre01.g066917	LHCBM1	S185	LYPGGSFDPLGLADDPDTFAELKVK	Q9ZSJ4	Cre03.g156900	LHCBM5	K23	KAAPASAQK	MSS
Q93VE0	Cre01.g066917	LHCBM1	T197	LYPGGSFDPLGLADDPDTFAELKVK	Q9ZSJ4	Cre03.g156900	LHCBM5	K23	KAAPASAQK	MSS
Q93VE0	Cre01.g066917	LHCBM1	Y181	LYPGGSFDPLGLADDPDTFAELK	Q93WE0,Q9AXF6	Cre12.g548400, Cre12.g548950	LHCBM2, LHCBM7-LIKE	T189	ANGGPLGEGLDPLHPGGAFDPLGLADDPDTFAELK	XiSearch
Q93WD2	Cre17.g720250	LHCB4	K14	KAGTTATKPAPK	Q93VE0	Cre01.g066917, NA	LHCBM1	K29	TVKPASK	XiSearch;MQ
Q93WD2	Cre17.g720250	LHCB4	K278	FADGLNNGKGL	A8J270,A8J287	Cre06.g285250, Cre06.g283950, Cre06.g284250	LHCBM6, LHCBM8, LHCBM6	K112	SGTKFGEAVWFK	XiSearch;MQ
Q93WE0,Q9AXF6	Cre12.g548400, Cre12.g548950	LHCBM2, LHCBM7	K194	ANGGPLGEGLDPLHPGGAFDPLGLADDPDTFAELKVK	Q8S3T9,A8J270,A8J287,A8J264	Cre06.g285250, Cre06.g284200, Cre06.g283950, Cre06.g284250	LHCBM9, LHCBM8, LHCBM6, LHCBM4	K25	TAAKAAAPK	XiSearch
Q93WE0,Q9AXF6	Cre12.g548400, Cre12.g548950	LHCBM2, LHCBM7	T189	ANGGPLGEGLDPLHPGGAFDPLGLADDPDTFAELK	Q42687	Cre11.g467569	ATPD	K90	KRAVLAK	XiSearch
Q93WL4	Cre04.g232104	LHCBM3	K26	GTGKTAAK	Q05093	Cre06.g283050	LHCA1	K174	SGELKLK	XiSearch;MQ
Q93WL4	Cre04.g232104	LHCBM3	K26	GTGKTAAK	Q93VE0	Cre01.g066917	LHCBM1	K29	TVKPASK	Merox;MQ
Q93WL4	Cre04.g232104	LHCBM3	K30	TAAKQAPASSGIEFYGPNR	A8J264,A8J270,A8J287,Q8S3T9	Cre06.g283950, Cre06.g284250, Cre06.g285250, Cre06.g284200	LHCBM4, LHCBM8, LHCBM6, LHCBM9	K10	KALQVTCKATGK	MQ
Q93WL4	Cre04.g232104	LHCBM3	K30	TAAKQAPASSGIEFYGPNR	A8J264,A8J270,A8J287,Q8S3T9	Cre06.g283950, Cre06.g284250, Cre06.g285250, Cre06.g284200	LHCBM4, LHCBM8, LHCBM6, LHCBM9	K17	KALQVTCKATGK	MQ
Q93WL4	Cre04.g232104	LHCBM3	K30	TAAKQAPASSGIEFYGPNR	P11471	Cre12.g550850	PSBP	A2	ac-ATALCNK	MQ
Q93WL4	Cre04.g232104	LHCBM3	K30	TAAKQAPASSGIEFYGPNR	Q05093	Cre06.g283050	LHCA1	S170	SGELKLK	MSS
Q93WL4	Cre04.g232104	LHCBM3	K30	TAAKQAPASSGIEFYGPNR	Q93VE0	Cre01.g066917	LHCBM1	K29	TVKPASK	MQ;XiSearch;MSS
Q93WL4	Cre04.g232104	LHCBM3	K30	TAAKQAPASSGIEFYGPNR	Q93WE0,Q9AXF6	Cre12.g548400, Cre12.g548950	LHCBM2, LHCBM7-LIKE	K194	ANGGPLGEGLDPLHPGGAFDPLGLADDPDTFAELKVK	XiSearch
Q93WL4	Cre04.g232104	LHCBM3	K9	MAFALSFSRKALQVSAK	Q75VY6	Cre06.g278213	LHCA6	S21	RSVVAK	Merox
Q93WL4	Cre04.g232104	LHCBM3	M1	MAFALSFSRKALQVSAK	Q75VY6	Cre06.g278213	LHCA6	S21	RSVVAK	Merox
Q9FEK6	Cre16.g673650	LHCB5	K17	TGASAPAKK	Q93VE0	Cre01.g066917	LHCBM1	K29	TVKPASK	MQ;XiSearch
Q9FEK6	Cre16.g673650	LHCB5	K9	KTGASAPAK	Q05093	Cre06.g283050	LHCA1	K174	SGELKLK	MQ
Q9FEK6	Cre16.g673650	LHCB5	K9	KTGASAPAK	Q93VE0	Cre01.g066917	LHCBM1	K29	TVKPASK	MQ
Q9LLC6	Cre12.g558900	PETO	K189	KGGFPFGGK	P12113	Cre06.g259900	ATPC	K165	KQYNIVK	MQ
Q9ZSJ4	Cre03.g156900	LHCBM5	K23	KAAPASAQK	Q93VE0	Cre01.g066917	LHCBM1	K202	LYPGGSFDPLGLADDPDTFAELKVK	MSS;MQ;XiSearch
